# Supplementary material for: Association of SNP rs5069 in APOA1 with Benign Breast Diseases in a Mexican Population
Source: Genes (Basel). 2022 Apr 22;13(5):738. doi: 10.3390/genes13050738 (PMC9141650; doi:10.3390/genes13050738)
Supplement: Supplementary file 1 [file genes-13-00738-s001.zip]

Archive with 1 entries (1 files):
- genes-1672176-supplementary.pdf
